# Supplementary material for: Identification and in silico bioinformatics analysis of PR10 proteins in cashew nut
Source: Protein Sci. 2020 May 16;29(7):1581–95. doi: 10.1002/pro.3856 (PMC7314402; doi:10.1002/pro.3856)
Supplement: Supplementary file 1 — Data S1. Supplementary materials. [file PRO-29-1581-s001.zip]

Archive with 3 entries (3 files):
- PRO_3856_C6_paired assembly consensus.pdf
- PRO_3856_Supplementary figure and tables_JPS.pdf
- PRO_3856_Supplementary Materials and methods_JPS.pdf
